# Supplementary material for: Euclidean Graphs as Crack Pattern Descriptors for Automated Crack Analysis in Digital Images
Source: Sensors (Basel). 2022 Aug 9;22(16):5942. doi: 10.3390/s22165942 (PMC9414651; doi:10.3390/s22165942)
Supplement: Supplementary file 1 [file sensors-22-05942-s001.zip]

Archive with 1 entries (1 files):
- sensors-1828473-supplementary.pdf
